# Supplementary material for: Prenatal and childhood exposure to common plasticizers in relation to emotional and behavioral development through adolescence
Source: Sci Total Environ. Author manuscript; Available in PMC 2026 Jul 1. (PMC13320848; doi:10.1016/j.scitotenv.2026.181869)
Supplement: Supplementary Materials [file NIHMS2185941-supplement-Supplementary_Materials.zip]

Archive with 2 entries (2 files):
- 1-s2.0-S0048969726005334-mmc2.docx
- 1-s2.0-S0048969726005334-mmc1.docx
